# Supplementary material for: Transcriptome Analysis Unravels Key Factors Involved in Response to Potassium Deficiency and Feedback Regulation of K+ Uptake in Cotton Roots
Source: Int J Mol Sci. 2021 Mar 19;22(6):3133. doi: 10.3390/ijms22063133 (PMC8003395; doi:10.3390/ijms22063133)
Supplement: Supplementary file 1 [file ijms-22-03133-s001.zip]

Archive with 3 entries (2 files):
- Supplementary Files/
- Supplementary Files/2021.03.18 Supplementary  tables.xlsx
- Supplementary Files/2021.03.18 Supplementary Figures.docx
