# Supplementary material for: Transcriptome Analysis Unravels Key Factors Involved in Response to Potassium Deficiency and Feedback Regulation of K+ Uptake in Cotton Roots
Source: Int J Mol Sci. 2021 Mar 19;22(6):3133. doi: 10.3390/ijms22063133 (PMC8003395; doi:10.3390/ijms22063133)
Supplement: Supplementary file 1 [file ijms-22-03133-s001.zip › Supplementary Files/2021.03.18 Supplementary tables.xlsx]

## Sheet: S1
Table S1.Summary of sequence assembly after Illumina sequencing.
Sample	Raw Reads Number	Raw Bases Number	Clean Reads Number	Clean Reads Rate(%)	Clean Bases Number	Low-quality Reads Number	Low-quality Reads Rate(%)	Ns Reads Number	Ns Reads Rate(%)	Adapter Polluted Reads Number	Adapter Polluted Reads Rate(%)	Raw Q30 Bases Rate(%)	Clean Q30 Bases Rate(%)	Mapped Reads	Mapping Rate（%）	UnMapped Reads	MultiMap Reads	MultiMap Rate（%）
CR22/41_1	65373164	9805974600	64058124	97.99	9608718600	306338	0.47	66742	0.1	941960	1.44	94.09	94.29	61052699	95.31	3005425	4608078	7.19
CR22/41_2	53330278	7999541700	51947258	97.41	7792088700	233592	0.44	60682	0.11	1088746	2.04	94.19	94.38	50197299	96.63	1749959	3900792	7.51
CR22/41_3	69878880	10481832000	67427136	96.49	10114070400	353064	0.51	98796	0.14	1999884	2.86	92.77	92.98	65121637	96.58	2305499	4948774	7.34
LR22/41_1	66391172	9958675800	63492442	95.63	9523866300	354280	0.53	86690	0.13	2457760	3.7	94.02	94.25	61250178	96.47	2242264	5028377	7.92
LR22/41_2	54690266	8203539900	53257056	97.38	7988558400	241374	0.44	69130	0.13	1122706	2.05	94.06	94.26	51469289	96.64	1787767	4082836	7.67
LR22/41_3	57806096	8670914400	55526906	96.06	8329035900	272174	0.47	60174	0.1	1946842	3.37	93.98	94.19	53860299	97	1666607	4163990	7.5
CR41/41_1	40502650	6075397500	39120280	96.59	5868042000	218608	0.54	64430	0.16	1099332	2.71	93.92	94.17	37792326	96.61	1327954	2936988	7.51
CR41/41_2	64689026	9703353900	62768878	97.03	9415331700	298990	0.46	66004	0.1	1555154	2.4	93.72	93.91	60823462	96.9	1945416	4576359	7.29
CR41/41_3	59012432	8851864800	57801962	97.95	8670294300	264380	0.45	56312	0.09	889778	1.51	93.87	94.07	55920296	96.74	1881666	4301120	7.44
LR41/41_1	56795578	8519336700	54327798	95.66	8149169700	309552	0.55	69140	0.12	2089088	3.68	93.2	93.42	52540077	96.71	1787721	4039064	7.43
LR41/41_2	70594530	10589179500	68850248	97.53	10327537200	349066	0.49	74224	0.1	1320992	1.87	93.61	93.81	66652976	96.81	2197272	4780714	6.94
LR41/41_3	60202652	9030397800	58767276	97.62	8815091400	291790	0.48	67966	0.11	1075620	1.79	93.81	94.02	56822591	96.69	1944685	4283257	7.29
The CCRI41 (a K+ inefficient cotton variety) self-grafts (CCRI41/CCRI41, scion/rootstock) and its reciprocal grafts (SCRC22/CCRI41) with SCRC22 (a K+ efficient variety) were treated by low K (LK, 0.03 mM K+) at the three-leaf stage, with 2.5 mM K+ as control (CK). After three days of LK stress, the fine roots (diameter less than 1 mm) were collected for RNA sequencing. CR and LR: roots from CK an…

## Sheet: S2
Table S2. Gene Ontology (GO) annotation enrichment analysis for differentially expressed genes (DEGs) in R common and R22/41 unique group.
Term type	GO_accession	R common		R22/41 unique		Sum	Description
		number	p-value	number	p-value	sumnum
Cellular Components	GO:0048046	8	4.5e-07			8	apoplast
	GO:0071944	17	8.1e-07			17	cell periphery
	GO:0030312	12	4e-06			12	external encapsulating structure
	GO:0005618	12	4e-06			12	cell wall
	GO:0005576	13	2.7e-06	21	8.3e-05	34	extracellular region
	GO:0000151			20	0.0002	20	ubiquitin ligase complex
Molecular Functions	GO:0016491	75	5.4e-09	240	1.7e-26	315	oxidoreductase activity
	GO:0020037	36	5e-11	99	5.4e-23	135	heme binding
	GO:0016705	44	2.4e-13	109	3.5e-22	153	oxidoreductase activity, acting on paired donors, with incorporation or reduction of molecular oxygen
	GO:0046906	36	1.3e-10	99	5.5e-22	135	tetrapyrrole binding
	GO:0005506	34	3.2e-10	80	1e-14	114	iron ion binding
	GO:0051213	17	5.4e-06	45	6.7e-11	62	dioxygenase activity
	GO:0016706	14	6e-05	39	1.2e-09	53	oxidoreductase activity, acting on paired donors, with incorporation or reduction of molecular oxygen, 2-oxoglutarate as one donor, and incorporation of one atom each of oxygen into both donors
	GO:0003824	225	3.7e-05	679	1.3e-09	904	catalytic activity
	GO:0009055	31	8.4e-07	76	1.8e-09	107	electron carrier activity
	GO:0001071	31	0.00072	81	5.8e-05	112	nucleic acid binding transcription factor activity
	GO:0003700	31	0.00072	81	5.8e-05	112	transcription factor activity, sequence-specific DNA binding
	GO:0004553	33	2.1e-10			33	hydrolase activity, hydrolyzing O-glycosyl compounds
	GO:0016798	33	9e-10			33	hydrolase activity, acting on glycosyl bonds
	GO:0004568	9	2.3e-08			9	chitinase activity
	GO:0008061	6	3.6e-07			6	chitin binding
	GO:0016762	8	4.5e-07			8	xyloglucan:xyloglucosyl transferase activity
	GO:0030170	9	0.00033			9	pyridoxal phosphate binding
	GO:0046873	10	0.00066			10	metal ion transmembrane transporter activity
	GO:0016684			33	4.3e-10	33	oxidoreductase activity, acting on peroxide as acceptor
	GO:0004601			32	1.2e-09	32	peroxidase activity
	GO:0016209			33	2.7e-09	33	antioxidant activity
	GO:0004420			6	3.9e-05	6	hydroxymethylglutaryl-CoA reductase (NADPH) activity
	GO:0004842			20	7.8e-05	20	ubiquitin-protein transferase activity
	GO:0008762			12	7.9e-05	12	UDP-N-acetylmuramate dehydrogenase activity
	GO:0019787			20	0.00013	20	ubiquitin-like protein transferase activity
	GO:0016757			54	0.00017	54	transferase activity, transferring glycosyl groups
	GO:0015103			10	0.00037	10	inorganic anion transmembrane transporter activity
	GO:0050662			37	0.00065	37	coenzyme binding
	GO:0016701			10	0.00077	10	oxidoreductase activity, acting on single donors with incorporation of molecular oxygen
	GO:0016616			24	0.00075	24	oxidoreductase activity, acting on the CH-OH group of donors, NAD or NADP as acceptor
	GO:0046872			230	0.001	230	metal ion binding
	GO:0008509			10	0.0011	10	anion transmembrane transporter activity
	GO:0043169			230	0.0012	230	cation binding
Biological Processes	GO:0055114	71	4.4e-10	223	3.3e-28	294	oxidation-reduction process
	GO:0008152	249	2.7e-08	693	1.5e-07	942	metabolic process
	GO:0044710	100	7e-08	282	1.5e-13	382	single-organism metabolic process
	GO:0044699	124	2.1e-05	354	6.1e-08	478	single-organism process
	GO:0046348	9	2.3e-08			9	amino sugar catabolic process
	GO:1901565	12	1e-08			12	organonitrogen compound catabolic process
	GO:1901072	9	2.3e-08			9	glucosamine-containing compound catabolic process
	GO:1901071	9	2.3e-08			9	glucosamine-containing compound metabolic process
	GO:0006026	9	2.3e-08			9	aminoglycan catabolic process
	GO:0006032	9	2.3e-08			9	chitin catabolic process
	GO:0006030	9	2.3e-08			9	chitin metabolic process
	GO:1901136	10	1e-08			10	carbohydrate derivative catabolic process
	GO:0006022	9	3.8e-08			9	aminoglycan metabolic process
	GO:0006040	9	4.3e-08			9	amino sugar metabolic process
	GO:0006811	29	5.5e-06			29	ion transport
	GO:0005975	36	1.5e-05			36	carbohydrate metabolic process
	GO:0044262	15	2.1e-05			15	cellular carbohydrate metabolic process
	GO:0006820	9	3.1e-05			9	anion transport
	GO:0030001	16	3.3e-05			16	metal ion transport
	GO:0016998	7	5.4e-05			7	cell wall macromolecule catabolic process
	GO:2001141	51	6.9e-05			51	regulation of RNA biosynthetic process
	GO:0044036	7	7e-05			7	cell wall macromolecule metabolic process
	GO:0006355	51	6.9e-05			51	regulation of transcription, DNA-templated
	GO:1903506	51	6.9e-05			51	regulation of nucleic acid-templated transcription
	GO:0006082	26	7.1e-05			26	organic acid metabolic process
	GO:0051252	51	6.9e-05			51	regulation of RNA metabolic process
	GO:0019219	51	7.5e-05			51	regulation of nucleobase-containing compound metabolic process
	GO:0009889	51	0.0001			51	regulation of biosynthetic process
	GO:0010556	51	9.9e-05			51	regulation of macromolecule biosynthetic process
	GO:0031326	51	0.0001			51	regulation of cellular biosynthetic process
	GO:2000112	51	9.9e-05			51	regulation of cellular macromolecule biosynthetic process
	GO:0051171	51	0.00011			51	regulation of nitrogen compound metabolic process
	GO:0071554	13	0.00012			13	cell wall organization or biogenesis
	GO:0010468	51	0.00012			51	regulation of gene expression
	GO:0080090	51	0.00014			51	regulation of primary metabolic process
	GO:0031323	51	0.00015			51	regulation of cellular metabolic process
	GO:0060255	51	0.00018			51	regulation of macromolecule metabolic process
	GO:0005976	11	0.00017			11	polysaccharide metabolic process
	GO:0019222	51	0.0002			51	regulation of metabolic process
	GO:0015711	5	0.00025			5	organic anion transport
	GO:0046942	5	0.00025			5	carboxylic acid transport
	GO:0006073	9	0.00073			9	cellular glucan metabolic process
	GO:0097659	51	0.00075			51	nucleic acid-templated transcription
	GO:0006351	51	0.00075			51	transcription, DNA-templated
	GO:0044042	9	0.00073			9	glucan metabolic process
	GO:0032774	51	0.00077			51	RNA biosynthetic process
	GO:0009064	5	0.00097			5	glutamine family amino acid metabolic process
	GO:0009056	18	0.0011			18	catabolic process
	GO:0044264	9	0.0012			9	cellular polysaccharide metabolic process
	GO:1901575	17	0.0012			17	organic substance catabolic process
	GO:0044281	31	0.0027			31	small molecule metabolic process
	GO:0034654	51	0.0034			51	nucleobase-containing compound biosynthetic process
	GO:0006979			30	1.5e-09	30	response to oxidative stress
	GO:0006950			69	2.1e-06	69	response to stress
	GO:0070647			20	3.7e-06	20	protein modification by small protein conjugation or removal
	GO:0032446			20	3.7e-06	20	protein modification by small protein conjugation
	GO:0016567			20	3.2e-06	20	protein ubiquitination
	GO:0009607			14	1.4e-05	14	response to biotic stimulus
	GO:0015936			6	0.00033	6	coenzyme A metabolic process
	GO:0006952			28	0.+F4:F1020004	28	defense response
GO Number	99	75		40
R common: Common DEGs in the roots of CCRI41/CCRI41 (scion/rootstock) and SCRC22/CCRI41 under potassium (K+) deficiency. R22/41 unique: DEGs specifically identified in the roots of SCRC22/CCRI41.

## Sheet: S3
Table S3. Primer sequences of genes for qRT-PCR and construction of virus-induced gene silencing (VIGS) vector.
	Primer	Sequence (5’ to 3’)
qRT-PCR	Gh_D01G1760-F(GhHAK5-F)	CAAGAGTTACGGTGGTCCA
	Gh_D01G1760-R(GhHAK5-R)	TTCTGAACCCAACGGTGA
	Gh_A10G1317-F	TCTCACACCATCGGACAAGC
	Gh_A10G1317-R	CAGGCTGTTGTCTCCACCAT
	Gh_D01G0490-F	TTGGTTCCCCTCTACGGTCA
	Gh_D01G0490-R	GAAGGAGGTGGTCTTTGGGG
	Gh_D08G2420-F	TCACACATTCGGAAGGGCTC
	Gh_D08G2420-R	GTCGCGTTGAGGGTAGGATC
	Gh_A12G0322-F	ATCGTGGCCTCAACTCGTTT
	Gh_A12G0322-R	CAGCAGGAATAGGGCCAGAC
	Gh_A08G1477-F	CAGGTTAGGTGCACAACAAGC
	Gh_A08G1477-R	GCGTGGTGACTGAGGATGAA
	Gh_A05G3547-F	TACTGAACGTGGTGGCCTTG
	Gh_A05G3547-R	GGTTGCTGGAGACGTTGAGA
	Gh_D10G1003-F	ATATGGCTGGGGTCGTTTGG
	Gh_D10G1003-R	ATCCCTCCTCGAGCAAGACT
	Gh_A08G1686-F (GhERF15A-F)	GGGAAATACGCAGCGGAGA
	Gh_A08G1686-R(GhERF15A-R)	AAGCAGCTTCTTCGGCACT
	Gh_D08G2044-F(GhERF15D-F)	GAGTCGTCATTTTGCTCGCC
	Gh_D08G2044-R(GhERF15D-F)	GGTTCGGGTTTGGGTCGT
	Gh_A07G0251-F(GhESE3A-F)	GGCTTCGCTTCAAATCACAAAAC
	Gh_A07G0251-R(GhESE3A-R)	AATGCCGTCGTTGTTGTTGTT
	Gh_D07G0308-F(GhESE3D-F)	GCTTCGCTCCAAATCACAAAA
	Gh_D07G0308-R(GhESE3D-R)	TGCAATGCCGTCGACGTC
	GhActin9-F	GCCTTGGACTATGAGCAGGA
	GhActin9-R	AAGAGATGGCTGGAAGAGGA
VIGS	GhERF15A_TRV2_F	CCGGAATTCTCTTCTTCCTTTCAATACTCAACGAC
	GhERF15A_TRV2_R	CGGGGTACCTATCCATACCCTAACGCCGT
	GhESE3A_TRV2_F	CCGGAATTCTGCGAAACTACACAAATGCTAC
	GhESE3A_TRV2_R	CGGGGTACCACATTGCACAGTTCAATGGAAC
